# Supplementary material for: Advancing inclusive research calculator for oncology disease areas: A resource to support the development of enrollment targets in diversity action plans for industry sponsors
Source: PLoS One. 2024 Dec 19;19(12):e0315283. doi: 10.1371/journal.pone.0315283 (PMC11658589; doi:10.1371/journal.pone.0315283)
Supplement: S1 File — (ZIP) [file pone.0315283.s001.zip]

Archive with 252 entries (252 files):
- Query database (PLOS One submission)/Breast HER2+ eBC_racethnic.sim
- Query database (PLOS One submission)/Breast HER2+ eBC_ethnic.sim
- Query database (PLOS One submission)/Breast HER2+ BC_racethnic.sim
- Query database (PLOS One submission)/Breast HER2+ BC_age.sim
- Query database (PLOS One submission)/Breast TNBC eBC_racethnic.sim
- Query database (PLOS One submission)/Breast HR+ HER2- BC_age.sim
- Query database (PLOS One submission)/Breast TNBC BC_age.sim
- Query database (PLOS One submission)/Breast HR+ HER2- BC_ethnic.sim
- Query database (PLOS One submission)/Breast HR+ HER2- BC_race.sim
- Query database (PLOS One submission)/Breast TNBC eBC_ethnic.sim
- Query database (PLOS One submission)/Breast TNBC BC_race.sim
- Query database (PLOS One submission)/Breast HR+ HER2- eBC_racethnic.sim
- Query database (PLOS One submission)/Breast HER2+ eBC_race.sim
- Query database (PLOS One submission)/Breast HR+ HER2- eBC_race.sim
- Query database (PLOS One submission)/Cervix_Race ethnicity.sim
- Query database (PLOS One submission)/Breast HER2+ BC_ethnic.sim
- Query database (PLOS One submission)/Cervix_Ethnicity-Yeardx.sim
- Query database (PLOS One submission)/Breast TNBC BC_racethnic.sim
- Query database (PLOS One submission)/Cervix_Age-Yeardx.sim
- Query database (PLOS One submission)/Breast HR+ HER2- BC_racethnic.sim
- Query database (PLOS One submission)/Breast HR+ HER2- eBC_ethnic.sim
- Query database (PLOS One submission)/Cervix_Ethnicity.sim
- Query database (PLOS One submission)/Cervix_Race ethnicity-Yeardx.sim
- Query database (PLOS One submission)/MM_Race-Yeardx.sim
- Query database (PLOS One submission)/MM_Ethnicity.sim
- Query database (PLOS One submission)/Cervix_Race.sim
- Query database (PLOS One submission)/Cervix_Race-Yeardx.sim
- Query database (PLOS One submission)/Breast TNBC BC_ethnic.sim
- Query database (PLOS One submission)/Breast TNBC eBC_race.sim
- Query database (PLOS One submission)/MM_Sex.sim
- Query database (PLOS One submission)/MCL_Ethnicity-Yeardx.sim
- Query database (PLOS One submission)/MM_Age-Yeardx.sim
- Query database (PLOS One submission)/MCL_Race ethnicity-Yeardx.sim
- Query database (PLOS One submission)/MCL_Race.sim
- Query database (PLOS One submission)/MM_Sex-Yeardx.sim
- Query database (PLOS One submission)/MM_Race ethnicity-Yeardx.sim
- Query database (PLOS One submission)/MM_Age.sim
- Query database (PLOS One submission)/MCL_Age-Yeardx.sim
- Query database (PLOS One submission)/MCL_Sex-Yeardx.sim
- Query database (PLOS One submission)/MM_Race ethnicity.sim
- Query database (PLOS One submission)/MM_Ethnicity-Yeardx.sim
- Query database (PLOS One submission)/FL_Race ethnicity-Yeardx.sim
- Query database (PLOS One submission)/MCL_Age.sim
- Query database (PLOS One submission)/MCL_Race-Yeardx.sim
- Query database (PLOS One submission)/MCL_Sex.sim
- Query database (PLOS One submission)/FL_Race ethnicity.sim
- Query database (PLOS One submission)/FL_Ethnicity-Yeardx.sim
- Query database (PLOS One submission)/MCL_Race ethnicity.sim
- Query database (PLOS One submission)/FL_Race.sim
- Query database (PLOS One submission)/Cervix_Age.sim
- Query database (PLOS One submission)/FL_Sex.sim
- Query database (PLOS One submission)/FL_Age.sim
- Query database (PLOS One submission)/FL_Ethnicity.sim
- Query database (PLOS One submission)/DLBCL_Race-Yeardx.sim
- Query database (PLOS One submission)/DLBCL_Sex-Yeardx.sim
- Query database (PLOS One submission)/DLBCL_Age-Yeardx.sim
- Query database (PLOS One submission)/DLBCL_Sex.sim
- Query database (PLOS One submission)/DLBCL_Race ethnicity-Yeardx.sim
- Query database (PLOS One submission)/Brain_Sex-Yeardx.sim
- Query database (PLOS One submission)/Brain_Age.sim
- Query database (PLOS One submission)/Brain_Race-Yeardx.sim
- Query database (PLOS One submission)/DLBCL_Age.sim
- Query database (PLOS One submission)/MM_Race.sim
- Query database (PLOS One submission)/Brain_Race.sim
- Query database (PLOS One submission)/DLBCL_Race ethnicity.sim
- Query database (PLOS One submission)/MCL_Ethnicity.sim
- Query database (PLOS One submission)/FL_Race-Yeardx.sim
- Query database (PLOS One submission)/DLBCL_Ethnicity.sim
- Query database (PLOS One submission)/FL_Sex-Yeardx.sim
- Query database (PLOS One submission)/Brain_Age-Yeardx.sim
- Query database (PLOS One submission)/Ovary_Race.sim
- Query database (PLOS One submission)/DLBCL_Race.sim
- Query database (PLOS One submission)/Brain_Race ethnicity-Yeardx.sim
- Query database (PLOS One submission)/Ovary_Race ethnicity.sim
- Query database (PLOS One submission)/Esophageal_Race ethnicity.sim
- Query database (PLOS One submission)/RCC_Sex.sim
- Query database (PLOS One submission)/Esophageal_Age.sim
- Query database (PLOS One submission)/Brain_Sex.sim
- Query database (PLOS One submission)/Esophageal_Ethnicity.sim
- Query database (PLOS One submission)/RCC_Ethnicity.sim
- Query database (PLOS One submission)/Breast HER2+ BC_race.sim
- Query database (PLOS One submission)/SCCHN_Age.sim
- Query database (PLOS One submission)/Brain_Race ethnicity.sim
- Query database (PLOS One submission)/DLBCL_Ethnicity-Yeardx.sim
- Query database (PLOS One submission)/Brain_Ethnicity-Yeardx.sim
- Query database (PLOS One submission)/SCCHN_Race.sim
- Query database (PLOS One submission)/RCC_Race.sim
- Query database (PLOS One submission)/RCC_Race ethnicity.sim
- Query database (PLOS One submission)/Brain_Ethnicity.sim
- Query database (PLOS One submission)/Thyroid_Sex.sim
- Query database (PLOS One submission)/Ovary_Age.sim
- Query database (PLOS One submission)/Thyroid_Age.sim
- Query database (PLOS One submission)/Melanoma_Age.sim
- Query database (PLOS One submission)/NSCLC_Ethnicity.sim
- Query database (PLOS One submission)/Thyroid_Race.sim
- Query database (PLOS One submission)/Melanoma_Race.sim
- Query database (PLOS One submission)/Melanoma_Sex.sim
- Query database (PLOS One submission)/NSCLC_Race ethnicity.sim
- Query database (PLOS One submission)/SCLC_Age.sim
- Query database (PLOS One submission)/Ovary_Ethnicity.sim
- Query database (PLOS One submission)/SCCHN_Race ethnicity.sim
- Query database (PLOS One submission)/SCLC_Race.sim
- Query database (PLOS One submission)/RCC_Age.sim
- Query database (PLOS One submission)/Prostate_Age.sim
- Query database (PLOS One submission)/Prostate_Ethnicity.sim
- Query database (PLOS One submission)/Melanoma_Ethnicity.sim
- Query database (PLOS One submission)/NSCLC_Sex.sim
- Query database (PLOS One submission)/Melanoma_Race ethnicity.sim
- Query database (PLOS One submission)/SCLC_Sex.sim
- Query database (PLOS One submission)/Prostate_Race ethnicity.sim
- Query database (PLOS One submission)/UC_Race ethnicity.sim
- Query database (PLOS One submission)/AML_Race ethnicity-Yeardx.sim
- Query database (PLOS One submission)/Esophageal_Race.sim
- Query database (PLOS One submission)/NSCLC_Race.sim
- Query database (PLOS One submission)/SCCHN_Sex.sim
- Query database (PLOS One submission)/AML_Race-Yeardx.sim
- Query database (PLOS One submission)/UC_Race.sim
- Query database (PLOS One submission)/AML_Age.sim
- Query database (PLOS One submission)/AML_Race.sim
- Query database (PLOS One submission)/CLL_Race.sim
- Query database (PLOS One submission)/UC_Ethnicity.sim
- Query database (PLOS One submission)/AML_Ethnicity-Yeardx.sim
- Query database (PLOS One submission)/AML_Age-Yeardx.sim
- Query database (PLOS One submission)/Prostate_Race.sim
- Query database (PLOS One submission)/AML_Race ethnicity.sim
- Query database (PLOS One submission)/CLL_Age.sim
- Query database (PLOS One submission)/SCCHN_Ethnicity.sim
- Query database (PLOS One submission)/CLL_Age-Yeardx.sim
- Query database (PLOS One submission)/SCLC_Race ethnicity.sim
- Query database (PLOS One submission)/AML_Sex.sim
- Query database (PLOS One submission)/FL_Age-Yeardx.sim
- Query database (PLOS One submission)/CLL_Sex.sim
- Query database (PLOS One submission)/UC_Age.sim
- Query database (PLOS One submission)/Thyroid_Ethnicity.sim
- Query database (PLOS One submission)/UC_Sex.sim
- Query database (PLOS One submission)/Thyroid_Race ethnicity.sim
- Query database (PLOS One submission)/Thyroid_Race ethnicity-Yeardx.sim
- Query database (PLOS One submission)/CLL_Race ethnicity.sim
- Query database (PLOS One submission)/Thyroid_Age-Yeardx.sim
- Query database (PLOS One submission)/NHL_Ethnicity.sim
- Query database (PLOS One submission)/Thyroid_Ethnicity-Yeardx.sim
- Query database (PLOS One submission)/Thyroid_Race-Yeardx.sim
- Query database (PLOS One submission)/NHL_Race ethnicity-Yeardx.sim
- Query database (PLOS One submission)/NHL_Sex.sim
- Query database (PLOS One submission)/NHL_Sex-Yeardx.sim
- Query database (PLOS One submission)/Thyroid_Sex-Yeardx.sim
- Query database (PLOS One submission)/AML_Ethnicity.sim
- Query database (PLOS One submission)/CLL_Sex-Yeardx.sim
- Query database (PLOS One submission)/Esophageal_Sex.sim
- Query database (PLOS One submission)/SCCHN_Race-Yeardx.sim
- Query database (PLOS One submission)/SCCHN_Race ethnicity-Yeardx.sim
- Query database (PLOS One submission)/SCCHN_Ethnicity-Yeardx.sim
- Query database (PLOS One submission)/NHL_Age-Yeardx.sim
- Query database (PLOS One submission)/NHL_Ethnicity-Yeardx.sim
- Query database (PLOS One submission)/CLL_Ethnicity.sim
- Query database (PLOS One submission)/RCC_Ethnicity-Yeardx.sim
- Query database (PLOS One submission)/SCCHN_Sex-Yeardx.sim
- Query database (PLOS One submission)/RCC_Sex-Yeardx.sim
- Query database (PLOS One submission)/NSCLC_Age.sim
- Query database (PLOS One submission)/SCCHN_Age-Yeardx.sim
- Query database (PLOS One submission)/CLL_Race-Yeardx.sim
- Query database (PLOS One submission)/Esophageal_Race ethnicity-Yeardx.sim
- Query database (PLOS One submission)/RCC_Race ethnicity-Yeardx.sim
- Query database (PLOS One submission)/Esophageal_Race-Yeardx.sim
- Query database (PLOS One submission)/CLL_Race ethnicity-Yeardx.sim
- Query database (PLOS One submission)/Melanoma_Ethnicity-Yeardx.sim
- Query database (PLOS One submission)/NHL_Age.sim
- Query database (PLOS One submission)/CLL_Ethnicity-Yeardx.sim
- Query database (PLOS One submission)/Melanoma_Race-Yeardx.sim
- Query database (PLOS One submission)/AML_Sex-Yeardx.sim
- Query database (PLOS One submission)/NHL_Race-Yeardx.sim
- Query database (PLOS One submission)/SCLC_Race-Yeardx.sim
- Query database (PLOS One submission)/Melanoma_Age-Yeardx.sim
- Query database (PLOS One submission)/SCLC_Sex-Yeardx.sim
- Query database (PLOS One submission)/NHL_Race ethnicity.sim
- Query database (PLOS One submission)/NHL_Race.sim
- Query database (PLOS One submission)/Esophageal_Ethnicity-Yeardx.sim
- Query database (PLOS One submission)/Esophageal_Age-Yeardx.sim
- Query database (PLOS One submission)/SCLC_Age-Yeardx.sim
- Query database (PLOS One submission)/NSCLC_Race ethnicity-Yeardx.sim
- Query database (PLOS One submission)/SCLC_Ethnicity.sim
- Query database (PLOS One submission)/NSCLC_Age-Yeardx.sim
- Query database (PLOS One submission)/SCLC_Ethnicity-Yeardx.sim
- Query database (PLOS One submission)/RCC_Race-Yeardx.sim
- Query database (PLOS One submission)/Prostate_Race-Yeardx.sim
- Query database (PLOS One submission)/NSCLC_Ethnicity-Yeardx.sim
- Query database (PLOS One submission)/Melanoma_Race ethnicity-Yeardx.sim
- Query database (PLOS One submission)/UC_Sex-Yeardx.sim
- Query database (PLOS One submission)/UC_Race-Yeardx.sim
- Query database (PLOS One submission)/Melanoma_Sex-Yeardx.sim
- Query database (PLOS One submission)/RCC_Age-Yeardx.sim
- Query database (PLOS One submission)/UC_Age-Yeardx.sim
- Query database (PLOS One submission)/Prostate_Race ethnicity-Yeardx.sim
- Query database (PLOS One submission)/NSCLC_Sex-Yeardx.sim
- Query database (PLOS One submission)/Prostate_Age-Yeardx.sim
- Query database (PLOS One submission)/Endometrium_Ethnicity-Yeardx.sim
- Query database (PLOS One submission)/SCLC_Race ethnicity-Yeardx.sim
- Query database (PLOS One submission)/Endometrium_Race-Yeardx.sim
- Query database (PLOS One submission)/Endometrium_Race ethnicity.sim
- Query database (PLOS One submission)/Endometrium_Race.sim
- Query database (PLOS One submission)/Endometrium_Race ethnicity-Yeardx.sim
- Query database (PLOS One submission)/Endometrium_Age-Yeardx.sim
- Query database (PLOS One submission)/Prostate_Ethnicity-Yeardx.sim
- Query database (PLOS One submission)/Endometrium_Ethnicity.sim
- Query database (PLOS One submission)/Breast_Race ethnicity-Yeardx.sim
- Query database (PLOS One submission)/Breast_Race.sim
- Query database (PLOS One submission)/Esophageal_Sex-Yeardx.sim
- Query database (PLOS One submission)/UC_Ethnicity-Yeardx.sim
- Query database (PLOS One submission)/PDAC_Ethnicity-Yeardx.sim
- Query database (PLOS One submission)/UC_Race ethnicity-Yeardx.sim
- Query database (PLOS One submission)/Breast_Race ethnicity.sim
- Query database (PLOS One submission)/PDAC_Race ethnicity-Yeardx.sim
- Query database (PLOS One submission)/PDAC_Race ethnicity.sim
- Query database (PLOS One submission)/Ovary_Ethnicity-Yeardx.sim
- Query database (PLOS One submission)/Breast_Sex.sim
- Query database (PLOS One submission)/NSCLC_Race-Yeardx.sim
- Query database (PLOS One submission)/Breast_Age-Yeardx.sim
- Query database (PLOS One submission)/Ovary_Race ethnicity-Yeardx.sim
- Query database (PLOS One submission)/Breast_Race-Yeardx.sim
- Query database (PLOS One submission)/PDAC_Sex.sim
- Query database (PLOS One submission)/PDAC_Race-Yeardx.sim
- Query database (PLOS One submission)/Ovary_Race-Yeardx.sim
- Query database (PLOS One submission)/Breast_Age.sim
- Query database (PLOS One submission)/PDAC_Race.sim
- Query database (PLOS One submission)/CRC_Ethnicity.sim
- Query database (PLOS One submission)/CRC_Sex-Yeardx.sim
- Query database (PLOS One submission)/PDAC_Age.sim
- Query database (PLOS One submission)/CRC_Race ethnicity-Yeardx.sim
- Query database (PLOS One submission)/PDAC_Age-Yeardx.sim
- Query database (PLOS One submission)/CRC_Ethnicity-Yeardx.sim
- Query database (PLOS One submission)/Breast_Ethnicity.sim
- Query database (PLOS One submission)/CRC_Age.sim
- Query database (PLOS One submission)/Liver_Race.sim
- Query database (PLOS One submission)/Liver_Ethnicity.sim
- Query database (PLOS One submission)/Liver_Race-Yeardx.sim
- Query database (PLOS One submission)/Liver_Age-Yeardx.sim
- Query database (PLOS One submission)/CRC_Race ethnicity.sim
- Query database (PLOS One submission)/Liver_Age.sim
- Query database (PLOS One submission)/Breast_Sex-Yeardx.sim
- Query database (PLOS One submission)/PDAC_Sex-Yeardx.sim
- Query database (PLOS One submission)/Liver_Sex.sim
- Query database (PLOS One submission)/CRC_Sex.sim
- Query database (PLOS One submission)/Ovary_Age-Yeardx.sim
- Query database (PLOS One submission)/Liver_Ethnicity-Yeardx.sim
- Query database (PLOS One submission)/Liver_Race ethnicity.sim
- Query database (PLOS One submission)/PDAC_Ethnicity.sim
- Query database (PLOS One submission)/Liver_Race ethnicity-Yeardx.sim
- Query database (PLOS One submission)/Endometrium_Age.sim
- Query database (PLOS One submission)/CRC_Race.sim
- Query database (PLOS One submission)/CRC_Age-Yeardx.sim
- Query database (PLOS One submission)/Liver_Sex-Yeardx.sim
- Query database (PLOS One submission)/CRC_Race-Yeardx.sim
